# Supplementary material for: MicrobiomeGWAS: A Tool for Identifying Host Genetic Variants Associated with Microbiome Composition
Source: Genes (Basel). 2022 Jul 9;13(7):1224. doi: 10.3390/genes13071224 (PMC9317577; doi:10.3390/genes13071224)
Supplement: Supplementary file 1 [file genes-13-01224-s001.zip]

Archive with 1 entries (1 files):
- genes-1778170-supplementary.pdf
